# Supplementary material for: High-Throughput Imaging of CRISPR- and Recombinant Adeno-Associated Virus–Induced DNA Damage Response in Human Hematopoietic Stem and Progenitor Cells
Source: CRISPR J. 2022 Feb 22;5(1):80–94. doi: 10.1089/crispr.2021.0128 (PMC8892977; doi:10.1089/crispr.2021.0128)
Supplement: Supplemental data [file Suppl_DataS1.xlsx]

## Sheet: RAG1
Site Name	Read Counts Replicate 1	Mismatches Replicate 1	Read Counts Replicate 2	Mismatches Replicate 2	Chromosome	Start	End	Strand	Sequence																				On/Off-Target
RAG1_1	6854	0	4486	0	chr11	36573321	36573341	-	A	A	C	T	G	A	G	T	C	C	C	A	A	G	G	T	G	G	G	T	On-Target
RAG1_2	4524	3	1136	3	chr1	16415506	16415526	+	C	T	C	T	G	A	G	C	C	C	C	A	A	G	G	T	G	G	G	T	Off-Target
RAG1_3	4370	6	1378	6	chrX	74426041	74426061	+	C	C	A	A	G	A	G	T	C	C	C	A	A	G	G	T	T	G	G	G	Off-Target
RAG1_4	3906	4	734	4	chr11	57348913	57348933	-	G	T	C	T	G	A	G	C	C	C	C	A	A	G	G	T	G	G	G	G	Off-Target
RAG1_5	3338	3	267	3	chr3	140708416	140708436	+	A	C	C	T	G	A	G	T	C	C	C	A	A	G	G	T	G	G	T	G	Off-Target
RAG1_6	2754	5	277	5	chr9	27823708	27823728	+	T	T	C	T	G	A	T	T	C	C	C	A	A	G	G	G	T	G	G	G	Off-Target
RAG1_7	2492	3	155	3	chr12	57289518	57289538	+	A	C	C	T	G	A	G	A	C	C	C	A	A	G	G	A	G	G	G	T	Off-Target
RAG1_8	2298	2	246	2	chr1	34144141	34144161	+	A	G	C	T	G	A	G	T	C	C	-	A	A	G	G	T	G	G	G	T	Off-Target
RAG1_9	2206	5	101	5	chr6	38781950	38781970	+	G	A	C	A	G	A	G	T	C	A	C	A	A	G	G	T	G	G	A	G	Off-Target
RAG1_10	1687	4	255	4	chr12	56088641	56088661	+	G	A	C	T	A	T	G	T	C	C	C	A	A	G	G	T	G	G	G	T	Off-Target
RAG1_11	1624	3	178	3	chr5	172430492	172430512	-	G	A	C	T	G	A	G	G	C	C	C	A	G	G	G	T	G	G	G	T	Off-Target
RAG1_12	1596	4	12	4	chr1	115105040	115105060	-	A	A	C	T	G	A	A	C	C	C	C	A	A	G	G	A	G	A	G	T	Off-Target
RAG1_13	1478	4	879	4	chr1	166894026	166894046	-	C	C	C	T	G	A	A	T	C	C	C	A	A	G	A	T	G	G	G	T	Off-Target
RAG1_14	1272	4	85	4	chr11	2525645	2525665	+	G	A	C	T	G	A	G	G	C	C	C	A	A	G	G	A	G	G	G	G	Off-Target
RAG1_15	1257	5	63	5	chr3	57094459	57094479	-	A	A	C	T	G	A	G	C	T	C	C	A	A	G	G	G	T	G	T	G	Off-Target
RAG1_16	1224	4	96	4	chr3	64345075	64345095	-	T	G	C	T	G	A	G	C	C	C	C	C	A	G	G	T	G	G	G	T	Off-Target
RAG1_17	1203	2	4827	2	chr4	67851944	67851964	-	A	C	C	T	C	A	G	T	C	C	C	A	A	G	G	T	G	G	G	T	Off-Target
RAG1_18	1049	4	3469	4	chrX	154781593	154781613	-	A	C	A	T	T	G	A	G	C	C	C	C	A	G	G	T	G	G	G	T	Off-Target
RAG1_19	1048	3	1031	3	chr19	4360240	4360260	-	T	C	C	T	G	A	G	-	C	C	C	A	A	G	G	T	G	G	G	T	Off-Target
RAG1_20	874	4	224	4	chr17	4560868	4560888	-	C	C	C	T	A	G	A	G	T	C	C	C	A	G	G	T	G	G	G	T	Off-Target
RAG1_21	861	5	1416	5	chr12	124489776	124489796	+	G	G	C	T	G	G	G	T	C	C	C	A	A	G	G	G	T	G	G	G	Off-Target
RAG1_22	689	3	64	3	chr8	86253443	86253463	+	A	A	C	A	G	A	G	T	C	C	C	A	A	G	G	T	G	G	T	G	Off-Target
RAG1_23	638	4	20	4	chr3	56125833	56125853	+	C	A	T	G	A	A	G	T	C	C	C	A	A	G	G	T	A	G	G	T	Off-Target
RAG1_24	614	3	1590	3	chr2	154538850	154538870	-	A	T	G	T	G	A	G	T	C	C	C	A	A	G	G	T	G	G	G	G	Off-Target
RAG1_25	594	4	948	4	chr1	206221475	206221495	+	C	A	C	A	G	A	G	T	C	C	C	A	A	G	G	T	G	G	C	G	Off-Target
RAG1_26	589	4	530	4	chr13	44655787	44655807	-	A	G	C	T	G	A	G	C	A	G	C	A	A	G	G	T	G	G	G	T	Off-Target
RAG1_27	573	4	1784	4	chr20	31817973	31817993	-	A	A	C	T	G	G	G	C	C	C	C	A	A	G	G	G	T	G	G	G	Off-Target
RAG1_28	562	4	51	4	chr7	4729561	4729581	+	A	C	C	T	G	A	G	C	C	C	C	A	G	G	G	A	G	G	G	T	Off-Target
RAG1_29	507	5	20	5	chr1	3592654	3592674	-	C	C	C	T	G	A	G	C	C	C	C	A	A	G	G	G	T	G	G	G	Off-Target
RAG1_30	500	3	732	3	chrX	64198058	64198078	-	A	A	C	T	G	A	G	C	C	C	C	A	A	G	G	A	G	G	T	T	Off-Target
RAG1_31	449	0		0	chr2	45750489	45750509	+	A	A	C	T	G	A	G	T	C	C	C	A	A	G	G	T	G	G	G	T	Off-Target
RAG1_32	426	4	13	4	chr14	76914827	76914847	-	T	G	G	T	G	A	G	T	C	C	C	C	A	G	G	T	G	G	G	T	Off-Target
RAG1_33	423	4	16	4	chr2	167957901	167957921	-	C	A	C	T	G	A	G	G	C	C	C	-	A	G	G	T	G	G	G	T	Off-Target
RAG1_34	408	5	65	5	chr5	135600023	135600043	-	T	A	T	T	G	A	G	C	C	C	C	A	A	G	G	G	G	G	T	T	Off-Target
RAG1_35	370	3	36	3	chr12	90948235	90948255	-	A	C	C	T	G	A	G	T	-	C	C	A	A	G	G	A	G	G	G	T	Off-Target
RAG1_36	359	3	273	3	chr10	125696309	125696329	+	A	G	C	T	G	A	G	C	C	C	C	A	A	T	G	T	G	G	G	T	Off-Target
RAG1_37	328	3	187	3	chr6	26286921	26286941	+	A	A	C	T	G	A	G	T	G	C	C	A	A	G	G	G	T	G	G	G	Off-Target
RAG1_38	324	3	374	3	chr7	25757343	25757363	+	C	A	C	T	G	A	G	C	C	C	A	A	A	G	G	T	G	G	G	T	Off-Target
RAG1_39	302	4	648	4	chr1	49123705	49123725	-	C	A	C	T	G	A	G	A	C	C	C	A	A	G	G	A	G	A	G	T	Off-Target
RAG1_40	294	3	2435	3	chr6	98532446	98532466	-	A	A	C	T	G	A	G	G	C	C	C	A	A	G	G	G	G	A	G	T	Off-Target
RAG1_41	280	3	123	3	chr14	78155201	78155221	+	A	A	C	T	G	A	G	T	C	T	C	A	A	G	A	T	A	G	G	T	Off-Target
RAG1_42	261	5	29	5	chr1	183144152	183144172	-	A	T	A	T	G	A	A	T	C	T	C	A	A	G	G	T	G	G	G	T	Off-Target
RAG1_43	240	3	1595	3	chr11	103863224	103863244	-	A	A	T	T	G	A	G	T	C	C	C	A	A	G	G	A	G	G	C	T	Off-Target
RAG1_44	169	4	105	4	chr19	18046266	18046286	+	A	A	C	T	G	A	G	A	C	C	C	A	A	A	G	G	A	G	G	T	Off-Target
RAG1_45	161	3	125	3	chr1	200374008	200374028	-	A	C	T	G	G	A	G	T	C	C	C	A	A	G	G	T	A	G	G	T	Off-Target
RAG1_46	161	3	435	3	chr11	12125984	12126004	-	A	G	C	T	G	A	G	G	C	C	C	-	A	G	G	T	G	G	G	T	Off-Target
RAG1_47	160	5	311	5	chr20	54128684	54128704	-	C	C	C	T	G	A	G	A	C	C	C	A	A	G	G	T	T	G	G	G	Off-Target
RAG1_48	159	3	442	3	chr12	49647269	49647289	-	A	A	C	T	G	G	A	T	G	C	C	A	A	G	G	T	G	G	G	T	Off-Target
RAG1_49	153	4	197	4	chr5	179260728	179260748	-	T	A	A	T	G	A	G	C	C	C	C	A	C	G	G	T	G	G	G	T	Off-Target
RAG1_50	152	5	25	5	chr12	109286629	109286649	-	A	G	G	T	G	A	G	T	C	C	C	A	A	G	C	T	A	G	G	G	Off-Target
RAG1_51	147	2	21	2	chr2	122989054	122989074	-	A	G	C	T	G	A	G	-	C	C	C	A	A	G	G	T	G	G	G	T	Off-Target
RAG1_52	147	4	411	4	chr5	6528986	6529006	-	T	C	C	T	G	A	G	T	C	C	-	-	A	G	G	T	G	G	G	T	Off-Target
RAG1_53	132	6	24	6	chr2	42242511	42242531	+	G	C	T	G	G	A	G	A	A	C	C	A	A	G	G	T	G	G	A	T	Off-Target
RAG1_54	131	2	86	2	chr13	22458937	22458957	+	A	C	C	T	G	T	G	T	C	C	C	A	A	G	G	T	G	G	G	T	Off-Target
RAG1_55	131	4	2617	4	chr8	109299662	109299682	-	C	T	A	G	A	G	T	T	C	C	C	A	A	G	G	T	G	G	G	T	Off-Target
RAG1_56	116	4	858	4	chr8	20688208	20688228	-	A	A	A	T	G	A	G	T	C	C	C	A	A	G	G	A	G	G	T	G	Off-Target
RAG1_57	110	3	1185	3	chr4	88146157	88146177	-	A	A	C	T	G	A	A	G	C	C	C	A	A	G	G	A	G	G	G	T	Off-Target
RAG1_58	104	5	195	5	chr20	43679000	43679020	+	T	G	G	G	G	A	G	T	C	C	C	A	G	G	G	T	G	G	G	T	Off-Target
RAG1_59	103	4	46	4	chr3	96851691	96851711	+	A	G	C	T	G	A	G	C	C	C	A	A	G	G	G	T	G	A	G	T	Off-Target
RAG1_60	100	5		5	chr10	106920200	106920220	-	T	C	T	T	G	A	G	T	C	C	C	A	-	-	G	T	G	G	G	T	Off-Target
RAG1_61	99	4	753	4	chr12	106046735	106046755	+	G	G	C	A	G	A	G	T	C	C	C	A	-	G	G	T	G	G	G	T	Off-Target
RAG1_62	99	5	125	5	chr13	25464067	25464087	-	G	A	T	G	A	A	G	C	C	C	C	A	A	A	G	T	G	G	G	T	Off-Target
RAG1_63	99	5	73	5	chr14	103699676	103699696	-	C	A	C	T	G	T	G	A	C	C	C	C	A	G	G	T	G	G	G	T	Off-Target
RAG1_64	98	4	1168	4	chr5	56470991	56471011	+	A	A	C	T	G	A	G	A	A	C	C	A	A	G	G	G	T	G	G	G	Off-Target
RAG1_65	94	3	583	3	chr1	154428110	154428130	+	A	A	A	T	G	A	G	T	C	C	-	A	A	G	G	T	G	G	T	T	Off-Target
RAG1_66	92	4	96	4	chr4	28432447	28432467	+	A	T	C	T	G	A	G	T	C	T	A	A	A	G	G	T	G	G	G	G	Off-Target
RAG1_67	91	3	83	3	chr10	6437025	6437045	-	A	A	G	T	G	A	G	T	C	C	C	A	A	G	G	T	G	G	A	G	Off-Target
RAG1_68	91	5	65	5	chr11	64787970	64787990	-	C	C	G	T	G	A	G	C	C	C	C	A	A	G	G	A	G	G	G	T	Off-Target
RAG1_69	91	5	35	5	chr19	54419308	54419328	+	A	A	T	G	G	G	G	C	C	C	C	A	G	G	G	T	G	G	G	T	Off-Target
RAG1_70	87	4	1210	4	chr14	86018029	86018049	-	A	A	C	T	G	G	A	T	C	C	C	A	A	G	G	T	G	G	T	A	Off-Target
RAG1_71	85	3	285	3	chr10	121109396	121109416	-	C	A	G	T	G	A	T	T	C	C	C	A	A	G	G	T	G	G	G	T	Off-Target
RAG1_72	85	7	188	7	chr12	74842086	74842106	+	C	A	A	A	A	G	G	T	G	G	G	A	A	G	G	T	G	G	G	T	Off-Target
RAG1_73	82	8	174	8	chr2	46511378	46511398	-	T	A	C	T	G	A	C	T	C	C	C	A	A	A	G	C	C	T	A	C	Off-Target
RAG1_74	80	3	681	3	chr1	33698343	33698363	+	A	A	C	T	G	A	G	A	C	C	T	A	A	A	G	T	G	G	G	T	Off-Target
RAG1_75	76	4	354	4	chr9	36508266	36508286	+	G	G	C	T	G	A	A	T	C	C	A	A	A	G	G	T	G	G	G	T	Off-Target
RAG1_76	73	7	100	7	chr3	93470697	93470717	-	A	T	C	A	A	A	G	T	C	C	C	A	A	G	G	T	A	T	A	T	Off-Target
RAG1_77	71	4	351	4	chr17	40843716	40843736	+	G	A	C	T	G	A	C	T	G	C	C	A	A	G	G	T	G	G	G	T	Off-Target
RAG1_78	71	4	118	4	chr7	43236434	43236454	+	T	C	C	T	G	A	G	G	C	C	C	A	A	G	G	T	G	G	T	T	Off-Target
RAG1_79	67	4	321	4	chr11	20102285	20102305	+	A	A	T	G	G	A	G	G	C	C	C	A	G	G	G	T	G	G	G	T	Off-Target
RAG1_80	64	7	1646	7	chr12	26976538	26976558	+	A	T	G	T	G	T	T	C	T	A	G	A	A	G	G	T	G	G	G	T	Off-Target
RAG1_81	64	5	47	5	chr17	8694021	8694041	+	A	A	A	G	G	A	G	C	C	C	C	A	A	G	G	T	A	G	C	T	Off-Target
RAG1_82	64	3	2757	3	chr5	151214015	151214035	+	A	G	C	T	G	A	G	G	C	C	C	A	A	G	G	T	G	G	G	T	Off-Target
RAG1_83	60	4	2708	4	chr1	52927734	52927754	+	A	G	C	G	G	A	G	T	C	C	C	G	A	G	G	T	G	T	G	T	Off-Target
RAG1_84	60	7	469	7	chr6	158711495	158711515	+	G	T	C	C	A	A	G	T	C	C	C	A	A	G	G	T	G	T	C	G	Off-Target

## Sheet: RAG2
Site Name	Read Counts Replicate 1	Mismatches Replicate 1	Read Counts Replicate 2	Mismatches Replicate 2	Chromosome	Start	End	Strand	Sequence																				On/Off-Target
RAG2_1	4667	3	122	3	chr3	182671721	182671741	+	A	G	G	G	A	A	G	C	C	T	G	G	C	T	G	A	A	T	A	A	Off-Target
RAG2_2	2800	0	90	0	chr11	36594108	36594128	+	T	G	A	G	A	A	G	C	C	T	G	G	C	T	G	A	A	T	T	A	On-Target
RAG2_3	2254	4	80	4	chr6	19670119	19670139	+	A	G	A	G	A	A	G	C	C	A	G	A	C	T	G	A	A	T	C	A	Off-Target
RAG2_4	1965	4	33	4	chr4	102437906	102437926	+	C	T	T	G	A	A	G	C	C	T	G	G	C	T	G	A	A	T	C	A	Off-Target
RAG2_5	1852	2	31	2	chr3	171315260	171315280	-	T	G	A	G	A	A	G	G	C	T	G	G	C	T	G	A	A	T	A	A	Off-Target
RAG2_6	1682	5	82	5	chr2	114733005	114733025	+	A	G	A	G	A	A	G	A	T	A	A	G	C	T	G	A	A	T	T	A	Off-Target
RAG2_7	1104	3		3	chr13	85131231	85131251	+	T	G	A	G	A	A	A	T	A	T	G	G	C	T	G	A	A	T	T	A	Off-Target
RAG2_8	698	4	50	4	chr18	34385462	34385482	-	T	G	T	A	A	A	G	C	C	T	G	G	T	T	G	A	A	T	C	A	Off-Target
RAG2_9	461	3	15	3	chr1	86729397	86729417	+	T	G	A	-	A	G	C	C	C	T	G	G	C	T	G	A	A	T	T	A	Off-Target
RAG2_10	421	4	11	4	chr2	70062805	70062825	+	A	G	A	G	A	A	G	T	C	T	G	A	A	T	G	A	A	T	T	A	Off-Target
RAG2_11	321	4		4	chr6	47649451	47649471	+	A	G	A	G	A	A	G	C	A	A	G	G	C	T	G	G	A	T	T	A	Off-Target
RAG2_12	276	4	1339	4	chr3	136434089	136434109	-	G	T	A	G	A	A	G	G	C	T	G	A	C	T	G	A	A	T	T	A	Off-Target
RAG2_13	257	4	445	4	chr6	154714216	154714236	-	A	T	A	G	A	A	G	T	C	T	T	G	C	T	G	A	A	T	T	A	Off-Target
RAG2_14	251	3	71	3	chr13	91508450	91508470	+	T	G	T	G	A	A	G	A	C	T	G	G	C	T	G	A	A	G	T	A	Off-Target
RAG2_15	240	3		3	chr7	103914385	103914405	-	T	G	A	G	G	A	G	A	C	T	G	G	C	T	G	A	A	T	T	A	Off-Target
RAG2_16	235	5	10	5	chr2	124870953	124870973	+	C	C	A	G	A	A	A	C	C	T	A	G	C	T	G	A	A	G	T	A	Off-Target
RAG2_17	192	3	2	3	chr8	141568692	141568712	+	T	G	G	G	A	A	G	C	C	T	G	G	C	T	G	A	G	T	C	A	Off-Target
RAG2_18	190	2	530	2	chr6	91096246	91096266	+	T	G	A	G	A	A	G	G	C	T	G	A	C	T	G	A	A	T	T	A	Off-Target
RAG2_19	183	4	613	4	chr1	24413854	24413874	+	A	G	A	G	A	A	G	C	C	-	G	G	C	C	G	A	A	T	T	T	Off-Target
RAG2_20	157	4	196	4	chr5	153784894	153784914	-	G	G	A	A	A	A	G	C	A	T	G	G	C	T	G	A	A	T	T	T	Off-Target
RAG2_21	155	4	26	4	chr7	153674891	153674911	+	A	C	A	G	A	A	G	C	C	T	G	G	C	T	G	A	G	G	T	A	Off-Target
RAG2_22	125	4	19	4	chr10	111374192	111374212	+	G	G	T	G	A	A	G	C	C	T	G	G	C	T	G	A	A	T	T	T	Off-Target
RAG2_23	117	4	6	4	chr7	18517034	18517054	-	A	G	A	G	A	A	T	G	C	T	G	G	C	T	G	A	A	T	T	G	Off-Target
RAG2_24	116	6	6	6	chr6	47754286	47754306	-	A	T	T	A	A	G	C	C	C	T	G	G	T	T	G	A	A	T	T	A	Off-Target
RAG2_25	107	4	17	4	chr13	58768285	58768305	-	A	G	A	G	C	A	G	C	C	T	G	G	C	T	G	A	A	G	T	G	Off-Target
RAG2_26	102	4	72	4	chr5	53044398	53044418	+	T	G	A	G	A	A	A	C	A	T	G	A	C	T	G	A	A	T	G	A	Off-Target
RAG2_27	97	3	1722	3	chr1	227759887	227759907	+	T	G	G	G	A	A	G	C	C	T	G	G	A	T	G	A	A	T	T	C	Off-Target
RAG2_28	97	6	938	6	chr2	109612801	109612821	+	A	A	A	G	A	G	A	C	C	T	G	G	C	T	G	A	A	T	C	A	Off-Target
RAG2_29	95	4	56	4	chr3	125361406	125361426	-	T	G	A	G	A	A	T	A	A	T	G	G	C	T	G	A	A	T	T	T	Off-Target
RAG2_30	92	6	65	6	chr20	53996143	53996163	-	G	A	A	G	A	A	G	T	A	T	G	G	C	T	G	G	A	A	T	T	Off-Target
RAG2_31	83	3	991	3	chr1	166974839	166974859	-	T	G	A	A	A	A	G	C	C	T	G	G	C	T	G	G	A	A	T	A	Off-Target
RAG2_32	77	4	60	4	chr6	34950914	34950934	+	T	G	A	G	G	A	G	C	C	T	G	A	C	T	G	A	A	G	T	T	Off-Target
RAG2_33	74	3	49	3	chr7	31880116	31880136	+	A	G	A	G	A	A	G	C	C	T	G	T	C	T	A	A	A	T	T	A	Off-Target
RAG2_34	74	3	35	3	chrX	133287676	133287696	-	G	G	A	G	A	A	G	C	C	T	A	G	C	T	G	A	A	T	T	C	Off-Target
RAG2_35	72	4	5	4	chr4	95525023	95525043	+	A	C	C	G	A	A	G	C	C	T	G	G	T	T	G	A	A	T	T	A	Off-Target
RAG2_36	67	4	81	4	chr1	58344913	58344933	-	T	G	A	A	A	G	A	C	C	T	A	G	C	T	G	A	A	T	T	T	Off-Target
RAG2_37	66	5	812	5	chr2	48241213	48241233	-	T	A	A	G	A	A	G	C	C	T	G	A	C	T	G	A	T	A	T	G	Off-Target
RAG2_38	64	3	63	3	chr2	82684049	82684069	-	T	T	A	G	A	A	G	A	C	T	G	G	C	T	G	A	A	T	G	A	Off-Target
RAG2_39	61	4	204	4	chr10	11610675	11610695	-	T	G	G	G	A	A	G	G	C	T	T	G	T	T	G	A	A	T	T	A	Off-Target
RAG2_40	59	4	129	4	chr5	167650395	167650415	-	T	A	A	G	A	A	C	C	T	T	A	G	C	T	G	A	A	T	T	A	Off-Target
RAG2_41	51	5	19	5	chr10	104291673	104291693	-	C	G	A	G	A	A	G	C	C	T	G	G	C	T	G	G	A	A	A	G	Off-Target
RAG2_42	46	7	5	7	chr10	17273498	17273518	-	A	G	A	G	A	A	G	C	C	T	G	A	A	T	T	A	A	G	G	G	Off-Target
RAG2_43	44	3		3	chr4	21310509	21310529	+	A	G	A	G	A	A	G	C	C	T	G	G	C	T	G	A	A	T	C	T	Off-Target
RAG2_44	43	3	39	3	chr1	222072012	222072032	-	A	G	A	G	A	A	G	C	C	T	G	G	C	T	G	G	A	A	T	A	Off-Target
RAG2_45	42	4	22	4	chr2	21304193	21304213	+	T	G	A	A	A	A	G	C	A	T	A	G	C	T	G	A	A	T	T	T	Off-Target
RAG2_46	40	5	25	5	chr9	67075817	67075837	+	A	T	T	G	A	A	G	C	C	A	G	G	C	T	G	A	A	T	T	T	Off-Target
RAG2_47	35	4	106	4	chr1	222545557	222545577	+	G	G	A	G	A	A	G	G	G	A	G	G	C	T	G	A	A	T	T	A	Off-Target
RAG2_48	34	3	59	3	chr14	84889709	84889729	-	T	G	A	G	A	A	G	C	C	T	-	-	A	T	G	A	A	T	T	A	Off-Target
RAG2_49	32	4	28	4	chr16	1561080	1561100	-	A	G	A	G	G	A	G	C	C	T	G	G	C	T	G	A	C	C	T	A	Off-Target
RAG2_50	31	5	4	5	chr6	157089445	157089465	-	G	G	A	A	A	A	G	C	C	C	A	G	C	T	G	A	G	T	T	A	Off-Target

## Sheet: VEGFA
Site Name	Read Counts Replicate 1	Mismatches Replicate 1	Read Counts Replicate 2	Mismatches Replicate 2	Chromosome	Start	End	Strand	Sequence																				On/Off-Target
VEGFA1_1	5081	2	1649	2	chr15	65345195	65345215	-	G	G	A	T	G	G	A	G	G	G	A	G	T	T	T	G	C	T	C	C	Off-Target
VEGFA1_2	5069	4	1390	4	chr17	41640072	41640092	-	T	A	G	T	G	G	A	G	G	G	A	G	C	T	T	G	C	T	C	C	Off-Target
VEGFA1_3	3299	4	1198	4	chr6	14316138	14316158	-	G	T	G	G	G	G	G	T	A	G	A	G	T	T	T	G	C	T	C	C	Off-Target
VEGFA1_4	3276	0	837	0	chr6	43769556	43769576	-	G	G	G	T	G	G	G	G	G	G	A	G	T	T	T	G	C	T	C	C	On-Target
VEGFA1_5	2924	5	998	5	chr17	49240173	49240193	-	C	T	G	G	T	G	G	G	G	G	A	G	C	T	T	G	C	T	C	C	Off-Target
VEGFA1_6	2525	3	952	3	chr1	98882091	98882111	-	G	G	G	G	A	G	G	G	G	A	A	G	T	T	T	G	C	T	C	C	Off-Target
VEGFA1_7	2254	2	1065	2	chr12	131205636	131205656	+	G	G	G	A	G	G	G	T	G	G	A	G	T	T	T	G	C	T	C	C	Off-Target
VEGFA1_8	1992	3	853	3	chr12	1878893	1878913	+	C	G	G	G	G	G	A	G	G	G	A	G	T	T	T	G	C	T	C	C	Off-Target
VEGFA1_9	1376	4	782	4	chr22	19710936	19710956	-	G	A	G	G	G	G	G	A	G	C	A	G	T	T	T	G	C	T	C	C	Off-Target
VEGFA1_10	1007	2	462	2	chr5	32945151	32945171	+	G	C	G	T	G	G	G	G	G	G	T	G	T	T	T	G	C	T	C	C	Off-Target
VEGFA1_11	884	5	367	5	chr5	56876248	56876268	-	G	G	T	G	G	G	G	G	T	G	G	G	T	T	T	G	C	T	C	C	Off-Target
VEGFA1_12	831	4	381	4	chr1	233021590	233021610	+	G	G	A	G	G	A	G	G	G	G	A	G	T	C	T	G	C	T	C	C	Off-Target
VEGFA1_13	808	4	179	4	chr5	139883421	139883441	+	T	T	G	G	G	G	G	G	G	C	A	G	T	T	T	G	C	T	C	C	Off-Target
VEGFA1_14	696	5	341	5	chr16	8669352	8669372	-	A	A	G	T	A	A	G	G	G	A	A	G	T	T	T	G	C	T	C	C	Off-Target
VEGFA1_15	586	5	271	5	chr21	35744357	35744377	-	A	A	G	T	G	G	G	A	A	G	A	G	T	T	T	G	T	T	C	C	Off-Target
VEGFA1_16	446	3	283	3	chr10	122971882	122971902	+	A	G	C	T	G	G	A	G	G	G	A	G	T	T	T	G	C	C	C	C	Off-Target
VEGFA1_17	385	4	247	4	chr17	82667695	82667715	-	T	G	A	C	G	G	G	G	G	G	A	G	T	T	T	G	C	T	C	T	Off-Target
VEGFA1_18	366	5	100	5	chr17	68838085	68838105	+	G	G	A	A	G	G	G	G	G	G	A	G	T	T	T	G	T	C	C	T	Off-Target
VEGFA1_19	335	5	146	5	chr11	67806773	67806793	+	A	G	G	A	A	G	G	A	G	G	A	G	T	T	A	G	C	T	C	C	Off-Target
VEGFA1_20	332	4	265	4	chr19	11736960	11736980	-	G	G	G	T	G	G	G	A	G	G	A	G	T	T	T	C	C	T	G	G	Off-Target
VEGFA1_21	316	6	145	6	chr6	90655532	90655552	-	C	C	C	G	G	G	G	G	G	A	A	G	C	T	T	G	C	T	C	C	Off-Target
VEGFA1_22	302	6	61	6	chr17	3927118	3927138	-	G	A	G	T	G	A	G	G	G	G	G	A	G	T	T	T	C	T	C	C	Off-Target
VEGFA1_23	296	5	108	5	chr15	67092661	67092681	+	T	G	G	T	G	G	A	G	G	G	A	G	T	T	T	G	T	C	C	A	Off-Target
VEGFA1_24	287	5	194	5	chr12	5510224	5510244	-	C	G	G	A	G	G	G	G	T	G	A	G	T	T	T	G	T	C	C	C	Off-Target
VEGFA1_25	262	4	136	4	chr3	128565474	128565494	-	A	G	G	T	G	G	T	G	G	G	A	G	C	T	T	G	T	T	C	C	Off-Target
VEGFA1_26	257	5	36	5	chr8	37487003	37487023	-	A	G	G	C	A	G	A	G	G	G	A	G	A	T	T	G	C	T	C	C	Off-Target
VEGFA1_27	247	3	95	3	chr5	176811079	176811099	+	G	G	G	T	G	G	G	G	G	A	A	G	T	T	T	G	C	T	G	G	Off-Target
VEGFA1_28	238	5	161	5	chr17	41913037	41913057	-	G	G	A	T	G	G	A	G	G	G	A	G	T	T	T	C	C	T	G	G	Off-Target
VEGFA1_29	227	3	33	3	chr17	34659302	34659322	-	G	G	G	G	G	T	G	G	G	G	A	C	T	T	T	G	C	T	C	C	Off-Target
VEGFA1_30	224	3	107	3	chr4	8452058	8452078	+	G	A	G	T	G	G	G	T	G	G	A	G	T	T	T	G	C	T	A	C	Off-Target
VEGFA1_31	218	4	235	4	chr11	117610489	117610509	-	G	G	G	C	A	A	G	G	G	G	A	G	G	T	T	G	C	T	C	C	Off-Target
VEGFA1_32	211	4	90	4	chr5	7067028	7067048	+	G	A	G	G	G	T	G	G	G	G	A	G	T	T	T	A	C	T	C	C	Off-Target
VEGFA1_33	198	2	102	2	chr1	33177669	33177689	+	G	G	G	T	G	G	G	T	G	G	A	G	T	T	T	G	C	T	A	C	Off-Target
VEGFA1_34	193	6	73	6	chr7	32294108	32294128	-	G	A	A	G	G	G	A	G	G	A	G	G	T	T	T	G	C	T	C	C	Off-Target
VEGFA1_35	188	5	73	5	chr20	57600296	57600316	-	A	G	G	G	A	G	G	A	G	G	A	A	T	T	T	G	C	T	C	C	Off-Target
VEGFA1_36	187	5	44	5	chr1	82161960	82161980	-	A	C	G	G	T	G	G	G	G	G	A	A	T	T	T	G	C	T	C	C	Off-Target
VEGFA1_37	180	3	189	3	chr13	25628656	25628676	+	G	G	T	T	G	A	G	G	G	G	A	G	T	C	T	G	C	T	C	C	Off-Target
VEGFA1_38	153	4	117	4	chr10	119258733	119258753	-	A	G	G	T	G	G	G	G	G	G	A	G	T	T	T	C	C	T	G	G	Off-Target
VEGFA1_39	151	5	29	5	chr11	3423956	3423976	+	A	G	G	A	A	G	G	A	G	G	A	G	T	T	A	G	C	T	C	C	Off-Target
VEGFA1_40	146	5	35	5	chr22	17971839	17971859	+	G	G	A	A	A	G	G	A	G	G	A	G	C	T	T	G	C	T	C	C	Off-Target
VEGFA1_41	116	7	68	7	chr2	156399977	156399997	-	C	G	G	G	G	C	A	G	G	G	G	A	C	T	T	G	C	T	C	C	Off-Target
VEGFA1_42	96	6	98	6	chr19	33804490	33804510	+	G	G	G	T	G	G	G	G	A	G	A	G	T	T	C	C	C	A	G	G	Off-Target
VEGFA1_43	95	5	27	5	chr3	196144389	196144409	-	G	G	T	G	G	G	G	G	A	G	A	G	C	T	A	G	C	T	C	C	Off-Target
VEGFA1_44	94	4	50	4	chr7	3009202	3009222	-	G	G	G	T	G	A	G	G	G	G	A	G	T	T	T	G	C	A	G	G	Off-Target
VEGFA1_45	94	5			chr13	27500883	27500903	-	A	T	G	A	G	G	A	G	G	G	A	G	T	T	T	G	C	A	C	C	Off-Target
VEGFA1_46	93	5	38	5	chr12	107438841	107438861	+	T	C	T	T	G	G	G	G	G	G	A	A	G	T	T	G	C	T	C	C	Off-Target
VEGFA1_47	92	4	18	4	chr9	86042840	86042860	-	G	G	A	T	G	G	A	G	G	T	A	G	T	T	T	G	T	T	C	C	Off-Target
VEGFA1_48	92	5	22	5	chr15	67890114	67890134	+	A	G	G	T	G	A	A	G	G	G	A	A	T	T	T	G	C	T	C	T	Off-Target
VEGFA1_49	83	5	44	5	chr19	1177834	1177854	+	A	A	G	T	G	G	G	G	G	C	A	G	T	T	T	G	C	C	C	A	Off-Target
VEGFA1_50	82	6	64	6	chr3	97591805	97591825	+	G	T	G	T	G	G	G	A	A	G	A	G	T	T	T	G	T	C	C	T	Off-Target
VEGFA1_51	80	6			chr2	11026477	11026497	-	G	G	A	T	G	G	G	A	G	G	A	G	T	C	T	G	C	G	G	G	Off-Target
VEGFA1_52	77	5	35	5	chr3	125915145	125915165	-	A	G	G	A	A	G	G	A	G	G	A	G	T	T	A	G	C	T	C	C	Off-Target
VEGFA1_53	75	5	75	5	chr15	80696552	80696572	+	T	G	G	A	G	C	G	G	G	G	A	G	T	T	T	G	C	C	T	C	Off-Target
VEGFA1_54	74	5	70	5	chr14	44897566	44897586	+	A	G	G	T	A	C	G	A	G	G	A	G	T	T	T	G	C	T	T	C	Off-Target
VEGFA1_55	72	5	33	5	chr19	50807645	50807665	+	G	T	G	C	A	G	G	G	G	G	A	A	T	T	T	G	C	T	T	C	Off-Target
VEGFA1_56	71	6			chr1	64187629	64187649	-	A	T	G	T	G	G	G	C	A	G	A	G	T	T	T	G	C	C	C	T	Off-Target
VEGFA1_57	66	4	70	4	chr14	24337466	24337486	+	G	G	A	T	G	G	G	A	G	G	A	G	T	T	T	G	C	T	G	G	Off-Target
VEGFA1_58	65	5			chr11	71786069	71786089	-	A	G	G	A	A	G	G	A	G	G	A	G	T	T	A	G	C	T	C	C	Off-Target
VEGFA1_59	65	4	40	4	chr6	50517951	50517971	+	A	T	G	T	G	T	G	G	G	G	A	A	T	T	T	G	C	T	C	C	Off-Target
VEGFA1_60	61	5	17	5	chr5	57735040	57735060	-	C	T	C	T	G	A	G	G	G	G	A	G	T	T	T	G	C	T	C	T	Off-Target
VEGFA1_61	60	5	35	5	chr8	28625818	28625838	+	A	A	G	T	G	G	G	A	G	G	A	G	A	C	T	G	C	T	C	C	Off-Target
VEGFA1_62	60	5	91	5	chr20	50874410	50874430	-	G	G	G	T	T	G	G	G	G	G	A	G	T	T	T	C	C	G	G	G	Off-Target
VEGFA1_63	56	5	18	5	chr18	13983471	13983491	-	G	G	G	T	G	A	A	A	G	A	A	G	T	T	T	A	C	T	C	C	Off-Target
VEGFA1_64	54	4			chr4	64180964	64180984	+	G	G	G	T	A	A	G	G	G	A	A	G	T	T	T	G	C	T	C	T	Off-Target
VEGFA1_65	53	5			chr1	25819779	25819799	+	G	A	T	G	G	A	G	G	G	G	A	G	T	G	T	G	C	T	C	C	Off-Target
VEGFA1_66	53	6	45	6	chr2	186975419	186975439	-	T	T	G	A	A	G	G	G	G	A	A	G	T	T	T	G	C	T	C	T	Off-Target
VEGFA1_67	53	6	56	6	chr18	62715167	62715187	-	G	G	G	T	G	G	G	G	G	G	C	A	G	T	T	T	C	C	C	G	Off-Target
VEGFA1_68	51	5	71	5	chr22	38755232	38755252	-	G	G	G	C	A	G	A	G	G	G	A	G	T	T	A	G	C	A	C	C	Off-Target
VEGFA1_69	51	5			chr7	100883617	100883637	+	G	G	G	T	G	G	A	G	G	G	A	G	T	T	G	G	C	G	G	G	Off-Target
VEGFA1_70	50	3			chr12	21527609	21527629	-	G	G	G	A	G	G	G	G	G	C	A	G	G	T	T	G	C	T	C	C	Off-Target
VEGFA1_71	50	6			chr10	131373650	131373670	-	T	G	G	G	G	C	A	G	G	G	A	G	A	G	T	G	C	T	C	C	Off-Target
VEGFA1_72			70	5	chr7	39494390	39494410	-	G	G	G	T	G	G	G	A	G	A	A	G	T	T	T	G	C	A	G	G	Off-Target
VEGFA1_73			51	4	chr17	62085081	62085101	+	G	G	G	T	G	G	G	G	G	G	A	G	T	T	A	C	C	T	G	G	Off-Target
VEGFA1_74			50	5	chr20	22385432	22385452	-	A	G	G	A	G	T	G	G	G	G	A	G	T	T	T	G	C	C	C	A	Off-Target
VEGFA1_75			45	4	chr14	90409605	90409625	+	G	A	G	T	G	G	G	A	G	G	A	G	T	T	A	G	C	T	C	A	Off-Target
VEGFA1_76			44	6	chr15	101272815	101272835	-	A	A	G	G	A	G	G	C	G	G	A	G	C	T	T	G	C	T	C	C	Off-Target
VEGFA1_77			42	4	chr11	33660706	33660726	-	A	G	C	T	G	A	G	G	G	G	A	G	C	T	T	G	C	T	C	T	Off-Target
VEGFA1_78			41	4	chr2	136838288	136838308	+	A	G	G	A	G	G	G	G	A	G	A	G	T	T	T	G	C	T	T	G	Off-Target
VEGFA1_79			41	6	chr4	1696010	1696030	-	T	G	G	A	A	G	G	A	A	G	A	G	T	T	T	G	C	T	T	C	Off-Target
VEGFA1_80			38	6	chr22	41280740	41280760	+	A	G	T	G	C	A	G	G	G	G	A	G	C	T	T	G	C	T	C	C	Off-Target
VEGFA1_81			37	5	chr2	43820195	43820215	+	G	G	G	T	G	G	G	A	G	A	A	G	T	T	T	G	C	A	G	G	Off-Target
VEGFA1_82			36	6	chr19	48944111	48944131	+	G	T	T	A	G	G	G	A	G	A	G	G	T	T	T	G	C	T	C	C	Off-Target
VEGFA1_83			34	7	chr4	31236351	31236371	-	A	G	G	C	A	G	G	G	A	G	A	G	T	T	T	G	C	C	A	G	Off-Target
VEGFA1_84			30	6	chr11	855450	855470	-	G	G	T	G	G	G	T	A	G	G	A	G	T	T	T	G	C	T	G	G	Off-Target
VEGFA1_85			30	4	chr10	86646720	86646740	+	A	A	G	A	G	G	G	G	A	G	A	G	T	T	T	G	C	T	C	C	Off-Target
VEGFA1_86			27	5	chr17	44976009	44976029	+	T	G	A	T	G	A	G	G	G	G	A	G	T	T	T	G	T	T	C	A	Off-Target
VEGFA1_87			27	5	chr14	53591547	53591567	+	G	G	C	T	G	G	G	G	G	A	A	G	T	T	T	G	C	A	G	G	Off-Target
VEGFA1_88			24	6	chr8	127291001	127291021	-	T	C	T	T	G	G	G	G	A	G	A	G	T	T	T	G	C	C	C	A	Off-Target
VEGFA1_89			24	5	chr2	208572857	208572877	+	A	G	G	G	A	G	G	G	A	G	A	A	T	T	T	G	C	T	C	C	Off-Target
VEGFA1_90			24	4	chr19	32280304	32280324	+	G	G	G	T	G	G	T	G	G	G	A	A	T	T	T	G	C	T	G	G	Off-Target
VEGFA1_91			21	5	chr2	30207893	30207913	+	A	G	G	G	A	G	A	G	G	G	A	G	C	T	T	G	C	T	C	C	Off-Target
VEGFA1_92			20	5	chr2	240904201	240904221	+	T	G	G	T	G	G	G	G	G	G	A	G	G	T	T	G	C	A	G	G	Off-Target
VEGFA1_93			19	6	chr6	163416122	163416142	+	T	T	G	G	G	C	G	G	A	G	G	G	T	T	T	G	C	T	C	C	Off-Target
VEGFA1_94			18	6	chr10	79603507	79603527	-	C	A	C	T	G	A	G	G	G	G	A	G	T	T	T	G	C	C	C	A	Off-Target
VEGFA1_95			18	4	chr12	26488351	26488371	+	A	G	T	T	T	G	G	G	G	G	A	G	T	T	T	G	C	C	C	C	Off-Target
VEGFA1_001	418	7	288	7	chr13	30676858	30676878	+	T	G	T	A	G	A	G	G	G	A	G	T	T	T	T	G	C	T	C	C	Off-Target
VEGFA1_002	277	12	86	12	chr15	45613002	45613022	-	A	A	T	G	G	G	G	T	A	G	G	G	G	G	A	G	G	T	T	C	Off-Target
VEGFA1_003	168	12	68	12	chr20	62572275	62572295	-	G	C	C	T	G	A	G	T	G	G	G	A	G	G	A	G	T	C	T	C	Off-Target
VEGFA1_004	154	12	65	12	chr19	33505383	33505403	-	C	C	C	T	G	T	G	A	G	G	A	A	G	C	T	T	G	C	T	C	Off-Target
VEGFA1_005	122	10	137	10	chr1	47482172	47482192	+	T	A	G	G	G	C	T	G	G	G	A	G	G	A	G	T	T	T	C	C	Off-Target
VEGFA1_006	122	12	57	12	chr1	32725363	32725383	-	G	A	C	A	G	G	C	A	G	G	G	A	G	G	A	G	T	T	T	C	Off-Target
VEGFA1_007	122	11	93	11	chrX	8084073	8084093	+	C	A	G	G	A	T	G	G	G	A	G	G	A	G	T	T	A	C	C	A	Off-Target
VEGFA1_008			95	11	chr7	55051874	55051894	-	G	A	T	T	T	G	T	G	G	G	G	G	G	A	G	T	T	T	T	C	Off-Target
VEGFA1_009	93	11	42	11	chr2	230658609	230658629	-	C	T	G	G	A	G	G	A	G	G	G	A	G	T	A	T	G	T	C	C	Off-Target
VEGFA1_0010			91	11	chr3	46240444	46240464	-	G	A	A	G	G	G	G	T	A	G	G	G	A	G	A	G	T	T	T	C	Off-Target
